# Supplementary material for: Risk of Adverse Pregnancy Outcomes for Women with IBD in an Expert IBD Antenatal Clinic
Source: J Clin Med. 2022 May 22;11(10):2919. doi: 10.3390/jcm11102919 (PMC9146846; doi:10.3390/jcm11102919)
Supplement: Supplementary file 1 [file jcm-11-02919-s001.zip]

Archive with 1 entries (1 files):
- jcm-1720587-supplementary.pdf
